# Supplementary material for: Understanding the Effect of Structural Diversity in WRKY Transcription Factors on DNA Binding Efficiency through Molecular Dynamics Simulation
Source: Biology (Basel). 2019 Nov 4;8(4):83. doi: 10.3390/biology8040083 (PMC6956055; doi:10.3390/biology8040083)
Supplement: Supplementary file 1 [file biology-08-00083-s001.zip]

Archive with 21 entries (18 files):
- Supplementary Materials/
- Supplementary Materials/Supple.figures/
- Supplementary Materials/Supple.figures/Figure S11.docx
- Supplementary Materials/Supple.figures/Figure S9.docx
- Supplementary Materials/Supple.figures/Figure S5.bmp
- Supplementary Materials/Supple.figures/Figure S8.docx
- Supplementary Materials/Supple.figures/Figure S4.tif
- Supplementary Materials/Supple.figures/Figure S7.docx
- Supplementary Materials/Supple.figures/Figure S6.tif
- Supplementary Materials/Supple.figures/Figure S2.tif
- Supplementary Materials/Supple.figures/Figure S3.tif
- Supplementary Materials/Supple.figures/Figure S1.tif
- Supplementary Materials/Supple.figures/Figure S10.tif
- Supplementary Materials/Supple.tables/
- Supplementary Materials/Supple.tables/Table S3.docx
- Supplementary Materials/Supple.tables/Table S2.docx
- Supplementary Materials/Supple.tables/Table S6.xlsx
- Supplementary Materials/Supple.tables/Table S5.xlsx
- Supplementary Materials/Supple.tables/Table S1.docx
- Supplementary Materials/Supple.tables/Table S4.xlsx
- Supplementary Materials/Supplementary dataset 1.docx
