# Supplementary material for: Understanding the Effect of Structural Diversity in WRKY Transcription Factors on DNA Binding Efficiency through Molecular Dynamics Simulation
Source: Biology (Basel). 2019 Nov 4;8(4):83. doi: 10.3390/biology8040083 (PMC6956055; doi:10.3390/biology8040083)
Supplement: Supplementary file 1 [file biology-08-00083-s001.zip › Supplementary Materials/Supple.tables/Table S6.xlsx]

## Sheet: Sheet1
Table S6. WRKY-DNA complexes predicted for Type-III (CcWRKY70) WRKY-DBD using HADDOCK Server
Cluster	HADDOCK Score (a.u.)	Cluster size	RMSD (Å)	Van der Waals energy (Kcal/mol)	Electrostatic energy (J)	Desolvation energy (Kcal/mol)	Restraints violation energy (Kcal/mol)	Buried Surface Area (Å2)	Z-Score
Cluster 1	-77.4 +/- 1.9	20	5.7 +/- 0.6	-39.9 +/- 5.2	-245.9 +/- 52.8	7.8 +/- 4.1	38.9 +/- 27.59	1066.6 +/- 72.4	-0.9
Cluster 2	-71.8 +/- 5.4	19	3.7 +/- 0.3	-34.0 +/- 4.1	-213.1 +/- 21.5	2.3 +/- 3.1	25.6 +/- 26.12	899.1 +/- 88.0	-0.2
Cluster 3	-69.8 +/- 6.5	10	6.1 +/- 0.4	-40.1 +/- 5.3	-183.3 +/- 22.9	4.0 +/- 6.4	30.2 +/- 14.13	963.2 +/- 80.6	0
Cluster 4	-89.8 +/- 10.0	8	0.9 +/- 0.6	-41.2 +/- 4.3	-273.3 +/- 31.6	2.5 +/- 2.8	35.1 +/- 21.88	1087.0 +/- 63.6	-2.3
Cluster 5	-61.1 +/- 4.6	7	6.9 +/- 0.4	-33.8 +/- 5.2	-212.8 +/- 52.4	9.1 +/- 3.7	62.1 +/- 14.33	911.4 +/- 67.6	1
Cluster 6	-59.3 +/- 6.3	4	9.2 +/- 0.1	-18.1 +/- 1.2	-300.1 +/- 37.3	12.9 +/- 3.8	59.7 +/- 30.56	652.4 +/- 97.6	1.2
Cluster 7	-71.4 +/- 10.9	6	2.6 +/- 0.6	-31.8 +/- 5.2	-212.5 +/- 31.2	1.1 +/- 1.4	17.4 +/- 16.34	889.6 +/- 114.8	-0.2
Cluster 8	-72.1 +/- 7.0	6	8.8 +/- 0.2	-31.1 +/- 6.4	-266.1 +/- 15.4	6.2 +/- 2.2	59.8 +/- 15.39	950.8 +/- 85.6	-0.3
Cluster 9	-59.4 +/- 10.5	5	8.3 +/- 0.3	-34.5 +/- 8.5	-199.4 +/- 48.7	13.1 +/- 6.9	18.5 +/- 15.87	909.6 +/- 120.9	1.2
Cluster 10	-66.5 +/- 16.7	4	7.8 +/- 0.1	-36.5 +/- 9.7	-231.3 +/- 24.5	14.2 +/- 6.9	21.3 +/- 21.30	903.4 +/- 126.6	0.4
	*Highlighted cluster used for further analysis
