# Supplementary material for: Understanding the Effect of Structural Diversity in WRKY Transcription Factors on DNA Binding Efficiency through Molecular Dynamics Simulation
Source: Biology (Basel). 2019 Nov 4;8(4):83. doi: 10.3390/biology8040083 (PMC6956055; doi:10.3390/biology8040083)
Supplement: Supplementary file 1 [file biology-08-00083-s001.zip › Supplementary Materials/Supple.tables/Table S5.xlsx]

## Sheet: Sheet1
Table S5. WRKY-DNA complexes predicted for Type-II (CcWRKY51) WRKY-DBD using HADDOCK Server
Cluster	HADDOCK Score (a.u.)	Cluster size	RMSD (Å)	Van der Waals energy (Kcal/mol)	Electrostatic energy (J)	Desolvation energy (Kcal/mol)	Restraints violation energy (Kcal/mol)	Buried Surface Area (Å2)	Z-Score
Cluster 1	-72.3 +/- 3.6	65	7.3 +/- 0.2	-42.8 +/- 2.5	-243.0 +/- 18.4	10.8 +/- 4.7	83.4 +/- 11.76	951.3 +/- 26.5	-0.2
Cluster 2	-78.9 +/- 4.7	22	8.7 +/- 0.2	-36.0 +/- 3.4	-304.9 +/- 12.4	9.3 +/- 1.7	88.5 +/- 24.82	938.0 +/- 80.4	-1.2
Cluster 3	-78.9 +/- 2.2	19	2.0 +/- 0.5	-29.6 +/- 2.8	-364.8 +/- 25.8	16.3 +/- 2.2	73.0 +/- 24.89	810.1 +/- 45.4	-1.2
Cluster 4	-69.8 +/- 5.5	9	7.5 +/- 0.1	-29.8 +/- 2.3	-274.9 +/- 14.2	8.5 +/- 2.4	64.8 +/- 33.47	915.5 +/- 66.7	0.1
Cluster 5	-67.9 +/- 9.1	8	8.6 +/- 0.2	-29.8 +/- 1.4	-341.1 +/- 39.5	16.1 +/- 4.6	140.9 +/- 27.27	918.9 +/- 40.2	0.4
Cluster 6	-69.2 +/- 10.7	4	5.2 +/- 0.7	-36.4 +/- 7.6	-254.6 +/- 44.8	13.7 +/- 4.2	44.5 +/- 10.54	872.5 +/- 102.6	0.2
Cluster 7	-78.0 +/- 9.1	6	1.1 +/- 0.7	-36.3 +/- 4.0	-356.6 +/- 39.1	20.7 +/- 4.1	89.0 +/- 17.04	940.8 +/- 41.8	-1
Cluster 8	-63.9 +/- 1.7	6	7.5 +/- 0.1	-39.5 +/- 3.9	-224.9 +/- 24.3	11.3 +/- 4.1	92.7 +/- 7.04	970.8 +/- 42.0	0.9
Cluster 9	-54.6 +/- 13.4	4	9.9 +/- 0.4	-25.5 +/- 5.5	-240.7 +/- 51.2	12.3 +/- 2.2	67.9 +/- 20.90	712.5 +/- 72.9	2.2
Cluster 10	-72.2 +/- 7.0	4	7.9 +/- 0.2	-39.5 +/- 5.2	-258.0 +/- 28.4	15.3 +/- 3.9	36.0 +/- 26.38	919.4 +/- 71.4	-0.2
	*Highlighted cluster used for further analysis
