# Supplementary material for: Understanding the Effect of Structural Diversity in WRKY Transcription Factors on DNA Binding Efficiency through Molecular Dynamics Simulation
Source: Biology (Basel). 2019 Nov 4;8(4):83. doi: 10.3390/biology8040083 (PMC6956055; doi:10.3390/biology8040083)
Supplement: Supplementary file 1 [file biology-08-00083-s001.zip › Supplementary Materials/Supple.tables/Table S4.xlsx]

## Sheet: Sheet1
Table S4. WRKY-DNA complexes predicted for Type-I (CcWRKY1) WRKY-DBD using HADDOCK Server
Cluster	HADDOCK Score (a.u.)	Cluster size	RMSD (Å)	Van der Waals energy (Kcal/mol)	Electrostatic energy (J)	Desolvation energy (Kcal/mol)	Restraints violation energy (Kcal/mol)	Buried Surface Area (Å2)	Z-Score
Cluster 1	-93.6 +/- 5.6	90	1.2 +/- 0.8	-40.5 +/- 4.4	-323.8 +/- 29.0	4.1 +/- 1.2	75.4 +/- 45.23	1075.4 +/- 66.4	-1.6
Cluster 2	-86.1 +/- 4.7	23	5.3 +/- 0.1	-49.5 +/- 1.2	-222.3 +/- 24.2	6.5 +/- 1.5	12.9 +/- 15.77	1100.1 +/- 44.2	-1.2
Cluster 3	-62.4 +/- 13.9	15	1.8 +/- 0.3	-30.4 +/- 5.5	-249.8 +/- 38.6	8.7 +/- 6.7	93.8 +/- 49.85	949.9 +/- 140.9	0.2
Cluster 4	-67.8 +/- 7.0	7	1.9 +/- 0.3	-39.6 +/- 1.7	-231.0 +/- 16.1	9.0 +/- 4.6	89.8 +/- 15.92	997.0 +/- 30.3	-0.2
Cluster 5	-58.5 +/- 4.6	5	4.8 +/- 0.3	-35.2 +/- 4.1	-189.3 +/- 27.1	6.1 +/- 2.2	84.4 +/- 34.88	880.7 +/- 111.3	0.4
Cluster 6	-47.2 +/- 8.0	5	2.8 +/- 0.6	-27.0 +/- 4.9	-196.4 +/- 25.0	9.5 +/- 3.2	95.1 +/- 18.89	762.7 +/- 59.2	1
Cluster 7	-40.1 +/- 8.3	4	8.3 +/- 1.0	-18.6 +/- 0.9	-170.1 +/- 17.7	8.1 +/- 2.6	44.5 +/- 43.80	565.2 +/- 56.2	1.4
	*Highlighted cluster used for further analysis
